# Supplementary material for: “Molecular Masks” for ACE2 to Effectively and Safely Block SARS-CoV-2 Virus Entry
Source: Int J Mol Sci. 2021 Aug 20;22(16):8963. doi: 10.3390/ijms22168963 (PMC8396575; doi:10.3390/ijms22168963)
Supplement: Supplementary file 1 [file ijms-22-08963-s001.zip]

Archive with 1 entries (1 files):
- ijms-1340644-supplementary.pdf
